# Supplementary material for: Visual Task Demands and the Auditory Mismatch Negativity: An Empirical Study and a Meta-Analysis
Source: PLoS One. 2016 Jan 7;11(1):e0146567. doi: 10.1371/journal.pone.0146567 (PMC4704804; doi:10.1371/journal.pone.0146567)
Supplement: S1 File — (TXT) [file pone.0146567.s001.txt]

subID	gender_1_is_female	age	dprime_lo_stn	dprime_lo_dev	dprime_hi_stn	dprime_hi_dev	critC_lo_stn	critC_lo_dev	critC_hi_stn	critC_hi_dev	HitRT_lo_stn	HitRT_lo_dev	HitRT_hi_stn	HitRT_hi_dev	Fz_nose_lo_stn	Fz_nose_lo_dev	Fz_nose_hi_stn	Fz_nose_hi_dev	Cz_nose_lo_stn	Cz_nose_lo_dev	Cz_nose_hi_stn	Cz_nose_hi_dev	Mast_nose_lo_stn	Mast_nose_lo_dev	Mast_nose_hi_stn	Mast_nose_hi_dev
0	1	23	5.14218059858206	4.6981499712028	4.35768089127634	4.08861951697985	0.327761536244748	0.459565025267972	0.172088851870527	0.389875032799671	396.732323232323	384.010204081633	439.871428571429	432.5625	3.13948130710216	0.363247461306208	3.26133967871624	0.170721026259783	3.15024838035878	0.917564798058268	2.21497529935391	-0.563737754529268	-4.9611013146224	-3.81957286906672	-3.36187060943964	-2.6157696976203
1	1	22	5.33303662682537	5.14240858567651	5.14861818657057	5.14240858567651	0.232333522123093	0.237435718031117	0.653266739718269	0.237435718031117	432.547738693467	441.15	515.162051282052	502.888	3.79779853968534	1.68366129093961	2.72279664613176	-1.03109726857167	3.86218823596331	0.131031448494983	1.61382753951841	-1.97853875785666	-2.34261916976472	-1.9817150838086	-1.80534351605099	-1.97346499872352
2	0	26	5.33303662682537	5.14240858567651	3.39720268125076	3.40160635739129	0.232333522123093	0.237435718031117	0.455770969614814	0.733381612593946	433.786432160804	433.608	560.840782122905	550.566666666667	0.635566757794726	-0.778049687657489	1.84008783640964	-0.188586387757787	0.262020227933275	-0.268833279345253	-0.584840136531301	-0.142583323430021	-3.33874860774236	-1.67989378407111	-1.32896475215614	0.109575323186632
3	0	23	5.54342005333068	4.6981499712028	4.89956041102992	4.76795336609673	-0.0369299842040314	0.459565025267972	0.777795627488589	0.0502081082412269	402.7465	404.412244897959	434.436125654451	428.384	-1.53881536993754	-4.7911081543648	-4.48720331654197	-5.34837540366821	-0.290594380694352	-3.00545259842508	-4.03905210955737	-4.05744824406499	-3.4461718261363	-3.47302795532012	-4.54866818046492	-3.30157198693775
4	0	24	5.33303662682537	5.14240858567651	3.30277055095327	3.43754422850156	0.232333522123093	0.237435718031117	0.883888264482609	1.08986789661859	489.150753768844	476.494	583.830128205128	590.302702702703	-2.57295158170729	-3.01841744795418	-2.80055157505215	-3.67104940917917	-1.95244961860332	-1.91217774342145	-3.01788600597921	-3.06469835239409	0.750781855179934	1.70566040137018	0.917123605341942	0.945410472788901
5	0	29	4.83789320407517	5.14240858567651	4.08770001702021	4.08861951697985	-0.0152381892520048	0.237435718031117	0.42032682685958	0.389875032799671	455.145728643216	442.53	564.52	531.03125	-0.907495163156823	-3.49233945125285	-2.14516578533317	-2.8882506921458	-0.296608371565059	-3.77699202420398	-1.98297094868671	-2.37585638099376	-1.14432430120125	-0.163269140571088	-1.1681373466526	-0.040104927096436
6	0	32	4.65582239602832	4.57709733785342	2.18809228595541	2.33572679940396	0.406868844447146	-0.0452199058804295	1.25688315453099	1.26632139158762	449.626153846154	451.962	616.241379310345	621.069565217391	1.27193690882545	-0.368633084497129	-0.854742773862424	-1.97804619808814	1.47394778587003	0.481768933465909	-0.628500618359001	-1.01804011628155	-2.18085751279368	-2.16086892812682	-2.7374150470913	-2.4737478567542
7	0	26	4.77860230300553	5.14240858567651	2.20121128439068	1.87179827475764	0.145972388456482	0.237435718031117	0.703842711175348	0.687624044271706	448.117171717172	440.674	549.270992366412	556.07	0.211996053028906	0.529789730572444	-1.90748165296361	-2.29756304744774	-0.425888736434837	-0.472137411767138	-3.01846275188245	-2.49680584303592	-1.77789175400933	-0.20102631156959	-3.03554972439394	-2.41851594875003
8	1	22	4.41046000655323	4.08861951697985	2.81196386228365	2.99711033331943	0.19847840950897	0.389875032799671	0.855646828882043	0.744773596386568	456.530102040816	437.925	578.941549295775	602.902564102564	6.66941846369383	1.71705580700119	3.80081376319449	2.71109979454879	6.44575873408433	1.15787518446796	2.79462181078873	1.98037462343934	-1.80724628374524	-1.25671715190635	-2.40672850234854	0.778980465963526
9	1	32	5.33303662682537	4.6981499712028	5.33795312706038	5.14240858567651	0.232333522123093	0.459565025267972	0.558599269473363	0.237435718031117	413.405527638191	423.595918367347	503.605583756345	497.16	3.08103595306044	0.674491151993377	2.81454149148395	-0.130794751617012	3.42524220436649	1.96526768450728	2.72960058143578	0.864102764996746	-3.96985088949044	-1.34471844923447	-3.07216394299352	-0.330625607345726
10	0	23	5.1689648337509	5.14240858567651	3.72230963191703	3.06412085137866	0.150297625585857	0.237435718031117	0.873625226502792	0.71126833735695	434.285929648241	418.92	553.747619047619	534.605	1.31860905970415	0.740087910306086	-1.29356507543446	-2.21305084339791	1.30410321457348	1.90932704282863	-1.38924237284958	-1.58875237312884	0.402236309537762	0.90750439805531	-0.61180638075171	0.0834823010489709
11	1	23	4.12843301905953	5.14240858567651	3.14028718416422	3.25497687962197	0.339491903255818	0.237435718031117	0.733841674445129	0.806696351478607	479.498958333333	469.958	574.664375	618.965	5.35466988844653	2.84471578998196	1.15473173085313	-5.77906643297234	3.47104494249818	2.17395549839766	-0.983430485783992	-6.29708517025982	1.58383234482318	1.48893640022365	-0.251121552244245	-2.26511535550294
12	1	25	4.35768089127634	4.13283872337971	3.81097102216554	3.57547707925727	0.172088851870527	0.176909401356425	0.445443786425926	0.133303813938381	418.294387755102	411.132653061225	507.046774193549	494.635416666667	3.41966186316888	0.772073207334086	2.43333746170535	-0.353853031064983	2.19182244234568	-0.0220286527868283	0.130732415954228	-1.9196849110352	-2.08509050101014	0.158421074610782	-1.9598287505182	-0.399453656633373
13	0	25	4.84515733651813	4.57709733785342	3.51342670339824	3.48140909859339	0.31220137420224	-0.0452199058804295	0.397658958541078	0.502624213749586	406.932487309645	414.25	503.302732240437	503.948888888889	0.202554145098405	-1.63441134822053	-0.668041927490143	-2.91723292832713	-1.44475434643172	-2.57004191644654	-2.13233035565901	-5.21898287765322	-1.10211352436749	0.0602519743888535	-0.9341103570549	-0.0297109949604226
14	0	33	5.0092291295926	4.76795336609673	3.45839810904317	3.325893620963	0.394237270739476	0.0502081082412269	0.892897136884604	0.771237980808093	485.379187817259	471.21	581.38625	573.085365853658	2.8808733406509	1.9325420008243	2.84047210740662	2.57439550185514	0.42982127171813	0.409596335489798	-0.38635319550394	-1.07572477528394	-3.84141780904938	-2.43047847538391	-4.6331662927887	-3.67052842880278
15	0	25	4.19841611516431	4.29473158019983	3.04376992422566	2.73928151168901	0.251721239926542	0.661274220769459	0.942291873256857	0.740736538212317	420.176288659794	429.806382978723	551.586805555556	584.808108108108	2.43423498999823	5.07508032351929	2.66364553143519	-1.41238813356676	4.34130735679093	5.74645579829423	2.59706260965095	-0.583973677597038	0.88261652372732	5.1125219896103	0.914575389218176	-0.483707033953105
16	1	23	4.25999814623319	4.04672034641648	2.00694548176559	2.66065290114354	0.405274466842649	0.785279837661133	1.40023567190279	1.47831356029761	515.121354166666	510.393333333333	659.515942028985	657.813636363636	0.443166124759689	-1.89456211516334	-0.741798711386132	-3.31169579677792	1.15497271067248	-1.55144964305663	0.56079426494949	-1.61086265739464	-0.722833445632972	-0.252735239562842	-0.76113349428531	0.240701317300368
17	0	24	4.18890144164363	4.32369475162302	2.91132294623328	2.80864001086937	0.369726114547871	0.272337415478082	1.44319036241914	1.40432000543469	476.832291666667	455.293877551021	646.640594059406	645.152	1.6987078179804	0.54315001341389	1.02999752905312	-3.64750112042233	2.05023942772633	0.92473910042131	0.895529377301974	-3.20554211316072	-0.281372002375254	1.04293144873502	-1.12468047097889	-1.87840809716682
18	0	24	4.31337992907024	4.32369475162302	2.93959085319076	3.26649194188187	0.578090077926185	0.272337415478082	0.933912986190203	1.17539403992844	473.484656084656	476.736734693878	614.690780141844	592.861764705882	0.204970362035444	-0.59497766566299	-1.86424711326758	-0.559164794391737	0.040458846979001	0.741092967193722	-1.62732725769167	0.853494832579618	-1.84727978088748	-1.65187836993202	-2.60736976452069	-0.718124331622155
19	0	20	4.89956041102992	4.46307473655963	2.69811055151254	2.54263567351195	0.777795627488589	0.577102642589561	1.18621826420298	0.972010926290307	518.668062827225	525.304166666667	639.876991150442	605.012903225807	-0.0559360518090634	-1.66451822298447	0.273485548781139	-2.38521400539317	-0.862588336547765	-2.75642221855396	-1.45662029240444	-3.54897008569015	-0.454132116134582	0.523037852304811	-1.7476848135237	-1.64767678343376
20	0	25	6.03621584387292	5.14240858567651	4.4695830090618	4.32369475162302	0.209467911067091	0.237435718031117	0.387304686875287	0.272337415478082	446.115	452.844	502.084536082474	495.575510204082	7.24123934574949	3.61567872138498	2.93487264006166	1.7385998722389	7.0539043638035	4.39063351824178	1.7174249984455	1.82094729411396	3.24081413089749	2.43884179032544	-0.56192369839431	1.23661355272406
21	0	22	5.43073620227556	4.57709733785342	3.24653673094089	3.06412085137866	-0.0932719097315908	-0.0452199058804295	0.998827825935742	0.71126833735695	393.357	383.824	510.270068027211	491.21	3.45175228843409	1.19095083160648	0.685825216035875	1.01530957016901	1.273077463244	0.116619318097225	-2.43122103158748	-0.844589387907323	-1.58355779110175	-1.63003119142181	-2.77959403348871	-1.50734052739087
22	0	28	4.77860230300553	4.08861951697985	2.5390715178242	2.78531562607906	0.145972388456482	0.389875032799671	1.19464107645759	1.04152697825006	452.712626262626	444.091666666667	591.100943396227	607.6375	1.16314284911478	-1.41852629938783	-0.735562588177366	-1.88054485665246	1.80769367870767	-0.827910629685298	-0.204238360276867	-1.64596589358182	0.235144811093949	0.434818698089878	-0.933416043406326	-2.53193177976384
23	1	26	4.84515733651813	5.14240858567651	3.37992310018477	3.07642684620461	0.31220137420224	0.237435718031117	0.660967747416311	0.186511183171642	373.983756345178	369.602	516.699411764706	467.654347826087	1.63417347474497	-4.8532414942683	-0.351440260656325	-3.65712948337848	1.73620533958753	-3.71847301246574	-0.0440565779754636	-3.32694584945083	-3.43805972114524	-3.66530461570114	-3.07046381167516	-0.889311156781594
24	1	21	5.14218059858206	5.14240858567651	2.63484766304112	2.18590969818248	0.327761536244748	0.237435718031117	1.41735621094075	1.34122994219835	428.884343434344	422.612	536.2	502.535	3.70118088358648	0.529147925441257	2.34365420188824	0.0754804076324256	6.69411175787025	3.10242768739293	3.66108840886305	1.94801716523125	-2.45748006320533	-1.5859755066712	-4.45110441258832	-1.71079449820316
25	0	25	4.31337992907024	4.46307473655963	3.42589118761423	2.97417315986934	0.578090077926185	0.577102642589561	0.822327946152132	0.519665013832971	494.524867724867	481.25	579.594478527608	565.847619047619	1.31148559145469	-0.288064441166045	0.727327222465778	-0.056705015475395	0.967386410579267	0.178424604305088	0.00171650208805234	-0.373446254357156	-3.50655129224778	-0.986280397889778	-2.03009974985565	-0.775026652584084
26	0	27	5.43073620227556	5.14240858567651	3.97115900069169	4.29473158019983	-0.0932719097315908	0.237435718031117	0.91327233518993	0.661274220769459	444.354	455.434	538.245348837209	523.6	1.49328445308294	2.9265971297047	1.32713703353654	1.75635648448708	1.22400386977563	4.04028829643751	2.41278849862114	3.13082097990608	-2.43612618557873	1.84049223631255	-2.39017678263128	-0.810268691005261
27	0	22	4.89836162665928	4.34052016857478	2.73440310676125	2.13487788082393	0.0149960220400476	-0.163508490519749	1.86037427962293	1.36674585087763	497.894472361809	476.674	688.106451612903	696.9	1.16537049980659	-1.39988784288667	2.49105242133033	-0.0149508869851691	-0.322217996718121	-2.6464574739907	-0.494969065387639	-1.28661167899913	-1.87850976367852	-1.05583900751281	-3.28462851537376	-0.824761536691896
